# Supplementary material for: Comparing Brain Responses to Moral and Semantic Violations
Source: Brain Sci. 2026 Mar 30;16(4):375. doi: 10.3390/brainsci16040375 (PMC13115281; doi:10.3390/brainsci16040375)
Supplement: Supplementary file 1 [file brainsci-16-00375-s001.zip]

Archive with 1 entries (1 files):
- brainsci-4155897-supplementary.pdf
